# Supplementary material for: Symmetry Breaking of Electronic Structure upon the π→π* Excitation in Anthranilic Acid Homodimer
Source: Molecules. 2024 Nov 25;29(23):5562. doi: 10.3390/molecules29235562 (PMC11643959; doi:10.3390/molecules29235562)
Supplement: Supplementary file 1 [file molecules-29-05562-s001.zip]

Archive with 1 entries (1 files):
- molecules-3316022-supplementary.pdf
